# Supplementary material for: How do oncology journals approach plagiarism? A website review
Source: Res Integr Peer Rev. 2025 Mar 31;10:3. doi: 10.1186/s41073-025-00160-4 (PMC11956406; doi:10.1186/s41073-025-00160-4)
Supplement: Supplementary file 2 — Supplementary Material 2. [file 41073_2025_160_MOESM2_ESM.xlsx]

## Sheet: JCR SCIE - Oncology Journals
How do Oncology Journals Approach Plagiarism? A Website Review Appendix 2: Journals in the 2022 Oncology Category of Journal Citation Reports' Science Citation Index Expanded
There were 241 extant journals in the Oncology category of Journal Citation Reports' Science Citation Index Expanded in 2022, the most recent year available at the time of data collection, as one had ceased publication. Journal names are below.
Journal name	ISSN	eISSN
Acta Oncologica	0284-186X	1651-226X
American Journal of Cancer Research	2156-6976	2156-6976
American Journal of Clinical Oncology-Cancer Clinical Trials	0277-3732	1537-453X
American Journal of Translational Research	1943-8141	1943-8141
Analytical Cellular Pathology	2210-7177	2210-7185
Annals of Oncology	0923-7534	1569-8041
Annals Of Surgical Oncology	1068-9265	1534-4681
Annual Review of Cancer Biology	2472-3428	2472-3428
Anti-Cancer Agents in Medicinal Chemistry	1871-5206	1875-5992
Anti-Cancer Drugs	0959-4973	1473-5741
Anticancer Research	0250-7005	1791-7530
Asia-Pacific Journal of Clinical Oncology	1743-7555	1743-7563
Biochimica Et Biophysica Acta-Reviews on Cancer	0304-419X	1879-2561
Biodrugs	1173-8804	1179-190X
Biomarker Research	N/A	2050-7771
Bladder Cancer	2352-3727	2352-3735
Blood Cancer Journal	2044-5385	2044-5385
BMC Cancer	N/A	1471-2407
Bone Marrow Transplantation	0268-3369	1476-5365
Brachytherapy	1538-4721	1873-1449
Brain Tumor Pathology	1433-7398	1861-387X
Breast	0960-9776	1532-3080
Breast Cancer	1340-6868	1880-4233
Breast Cancer Research	1465-5411	1465-542X
Breast Cancer Research and Treatment	0167-6806	1573-7217
Breast Cancer-Targets and Therapy	1179-1314	1179-1314
Breast Care	1661-3791	1661-3805
Breast Journal	1075-122X	1524-4741
British Journal of Cancer	0007-0920	1532-1827
Bulletin du Cancer	0007-4551	1769-6917
CA-A Cancer Journal For Clinicians	0007-9235	1542-4863
Cancer	0008-543X	1097-0142
Cancer & Metabolism	N/A	2049-3002
Cancer and Metastasis Reviews	0167-7659	1573-7233
Cancer Biology & Medicine	2095-3941	2095-3941
Cancer Biology & Therapy	1538-4047	1555-8576
Cancer Biomarkers	1574-0153	1875-8592
Cancer Biotherapy and Radiopharmaceuticals	1084-9785	1557-8852
Cancer Causes & Control	0957-5243	1573-7225
Cancer Cell	1535-6108	1878-3686
Cancer Cell International	N/A	1475-2867
Cancer Chemotherapy and Pharmacology	0344-5704	1432-0843
Cancer Communications	N/A	2523-3548
Cancer Control	1073-2748	1526-2359
Cancer Cytopathology	1934-662X	1934-6638
Cancer Discovery	2159-8274	2159-8290
Cancer Epidemiology	1877-7821	1877-783X
Cancer Epidemiology Biomarkers & Prevention	1055-9965	1538-7755
Cancer Gene Therapy	0929-1903	1476-5500
Cancer Genetics	2210-7762	2210-7770
Cancer Genomics & Proteomics	1109-6535	1790-6245
Cancer Imaging	1740-5025	1470-7330
Cancer Immunology Immunotherapy	0340-7004	1432-0851
Cancer Immunology Research	2326-6066	2326-6074
Cancer Investigation	0735-7907	1532-4192
Cancer Journal	1528-9117	1540-336X
Cancer Letters	0304-3835	1872-7980
Cancer Management and Research	1179-1322	1179-1322
Cancer Medicine	2045-7634	2045-7634
Cancer Nanotechnology	1868-6958	1868-6966
Cancer Nursing	0162-220X	1538-9804
Cancer Prevention Research	1940-6207	1940-6215
Cancer Radiotherapie	1278-3218	1769-6658
Cancer Research	0008-5472	1538-7445
Cancer Research and Treatment	1598-2998	2005-9256
Cancer Science	1347-9032	1349-7006
Cancer Treatment Reviews	0305-7372	1532-1967
Cancers	N/A	2072-6694
Carcinogenesis	0143-3334	1460-2180
Cellular Oncology	2211-3428	2211-3436
Chemotherapy	0009-3157	1421-9794
Chinese Journal of Cancer Research	1000-9604	1993-0631
Clinical & Experimental Metastasis	0262-0898	1573-7276
Clinical & Translational Oncology	1699-048X	1699-3055
Clinical and Translational Medicine	2001-1326	2001-1326
Clinical and Translational Radiation Oncology	N/A	2405-6308
Clinical Breast Cancer	1526-8209	1938-0666
Clinical Cancer Research	1078-0432	1557-3265
Clinical Colorectal Cancer	1533-0028	1938-0674
Clinical Epigenetics	1868-7075	1868-7083
Clinical Genitourinary Cancer	1558-7673	1938-0682
Clinical Journal of Oncology Nursing	1092-1095	1538-067X
Clinical Lung Cancer	1525-7304	1938-0690
Clinical Lymphoma Myeloma & Leukemia	2152-2650	2152-2669
Clinical Medicine Insights-Oncology	N/A	1179-5549
Clinical Oncology	0936-6555	1433-2981
Critical Reviews in Oncology Hematology	1040-8428	1879-0461
Current Cancer Drug Targets	1568-0096	1873-5576
Current Hematologic Malignancy Reports	1558-8211	1558-822X
Current Oncology	1198-0052	1718-7729
Current Oncology Reports	1523-3790	1534-6269
Current Opinion in Oncology	1040-8746	1531-703X
Current Problems in Cancer	0147-0272	1535-6345
Current Treatment Options in Oncology	1527-2729	1534-6277
Discover Oncology	1868-8497	2730-6011
EJSO	0748-7983	1532-2157
Endocrine-Related Cancer	1351-0088	1479-6821
ESMO Open	N/A	2059-7029
European Journal of Cancer	0959-8049	1879-0852
European Journal of Cancer Care	0961-5423	1365-2354
European Journal of Cancer Prevention	0959-8278	1473-5709
European Journal Of Gynaecological Oncology	0392-2936	2709-0086
European Journal of Oncology Nursing	1462-3889	1532-2122
European Urology Oncology	N/A	2588-9311
Experimental Cell Research	0014-4827	1090-2422
Experimental Hematology & Oncology	N/A	2162-3619
Expert Review of Anticancer Therapy	1473-7140	1744-8328
Familial Cancer	1389-9600	1573-7292
Folia Biologica	0015-5500	0015-5500
Frontiers in Oncology	2234-943X	2234-943X
Frontiers of Medicine	2095-0217	2095-0225
Future Oncology	1479-6694	1744-8301
Gastric Cancer	1436-3291	1436-3305
Genes Chromosomes & Cancer	1045-2257	1098-2264
Gynecologic Oncology	0090-8258	1095-6859
Hematological Oncology	0278-0232	1099-1069
Hematology-Oncology Clinics of North America	0889-8588	1558-1977
Hereditary Cancer in Clinical Practice	1731-2302	1897-4287
Hormones & Cancer	1868-8497	1868-8500
Indian Journal Of Cancer	0019-509X	1998-4774
Infectious Agents and Cancer	1750-9378	1750-9378
Integrative Cancer Therapies	1534-7354	1552-695X
International Journal of Biological Markers	0393-6155	1724-6008
International Journal of Cancer	0020-7136	1097-0215
International Journal of Clinical Oncology	1341-9625	1437-7772
International Journal of Gynecological Cancer	1048-891X	1525-1438
International Journal of Hyperthermia	0265-6736	1464-5157
International Journal of Oncology	1019-6439	1791-2423
International Journal of Radiation Oncology Biology Physics	0360-3016	1879-355X
Investigational New Drugs	0167-6997	1573-0646
JACC: CardioOncology	2666-0873	2666-0873
JAMA Oncology	2374-2437	2374-2445
Japanese Journal of Clinical Oncology	0368-2811	1465-3621
JCO Oncology Practice	2688-1527	2688-1535
JCO Precision Oncology	N/A	2473-4284
JNCI-Journal of National Cancer Institute	0027-8874	1460-2105
Journal for ImmunoTherapy of Cancer	N/A	2051-1426
Journal of Adolescent and Young Adult Oncology	2156-5333	2156-535X
Journal of Bone Oncology	N/A	2212-1374
Journal of Breast Cancer	1738-6756	2092-9900
Journal of Cancer	1837-9664	1837-9664
Journal of Cancer Education	0885-8195	1543-0154
Journal of Cancer Research and Clinical Oncology	0171-5216	1432-1335
Journal of Cancer Research and Therapeutics	0973-1482	1998-4138
Journal of Cancer Survivorship	1932-2259	1932-2267
Journal of Chemotherapy	1120-009X	1973-9478
Journal of Clinical Oncology	0732-183X	1527-7755
Journal of Contemporary Brachytherapy	1689-832X	2081-2841
Journal of Environmental Science and Health Part C-Toxicology and Carcinogenesis	2689-6583	2689-6591
Journal of Experimental & Clinical Cancer Research	N/A	1756-9966
Journal of Gastric Cancer	2093-582X	2093-5641
Journal of Gastrointestinal Oncology	2078-6891	2219-679X
Journal of Geriatric Oncology	1879-4068	1879-4076
Journal of Gynecologic Oncology	2005-0380	2005-0399
Journal of Hematology & Oncology	N/A	1756-8722
Journal of Hepatocellular Carcinoma	N/A	2253-5969
Journal of Immunotherapy	1524-9557	1537-4513
Journal of Mammary Gland Biology and Neoplasia	1083-3021	1573-7039
Journal of National Comprehensive Cancer Network	1540-1405	1540-1413
Journal of Neuro-Oncology	0167-594X	1573-7373
Journal of Oncology Pharmacy Practice	1078-1552	1477-092X
Journal of Pathology	0022-3417	1096-9896
Journal of Pediatric Hematology Oncology	1077-4114	1536-3678
Journal of Pediatric Hematology-Oncology Nursing	2752-7530	2752-7549
Journal of Radiation Research	0449-3060	1349-9157
Journal of Surgical Oncology	0022-4790	1096-9098
Journal of Thoracic Oncology	1556-0864	1556-1380
Lancet Oncology	1470-2045	1474-5488
Leukemia	0887-6924	1476-5551
Leukemia & Lymphoma	1042-8194	1029-2403
Leukemia Research	0145-2126	1873-5835
Liver Cancer	2235-1795	1664-5553
Lung Cancer	0169-5002	1872-8332
Medical Dosimetry	0958-3947	1873-4022
Medical Oncology	1357-0560	1559-131X
Melanoma Research	0960-8931	1473-5636
Molecular Cancer	N/A	1476-4598
Molecular Cancer Research	1541-7786	1557-3125
Molecular Cancer Therapeutics	1535-7163	1538-8514
Molecular Carcinogenesis	0899-1987	1098-2744
Molecular Medicine Reports	1791-2997	1791-3004
Molecular Oncology	1574-7891	1878-0261
Molecular Therapy-Oncolytics (changed name to Molecular Therapy-Oncology)	2372-7705	2372-7705
Nature Cancer	N/A	2662-1347
Nature Reviews Cancer	1474-175X	1474-1768
Nature Reviews Clinical Oncology	1759-4774	1759-4782
Neoplasia	1476-5586	1476-5586
Neoplasma	0028-2685	1338-4317
Neuro-Oncology	1522-8517	1523-5866
npj Breast Cancer	N/A	2374-4677
npj Precision Oncology	N/A	2397-768X
Nutrition and Cancer-An International Journal	0163-5581	1532-7914
Oncogene	0950-9232	1476-5594
Oncogenesis	2157-9024	2157-9024
OncoImmunology	2162-402X	2162-402X
Oncologie	1292-3818	1765-2839
Oncologist	1083-7159	1549-490X
Oncology	0030-2414	1423-0232
Oncology Letters	1792-1074	1792-1082
Oncology Nursing Forum	0190-535X	1538-0688
Oncology Reports	1021-335X	1791-2431
Oncology Research	0965-0407	1555-3906
Oncology Research and Treatment	2296-5270	2296-5262
OncoTargets and Therapy	1178-6930	1178-6930
Onkologie	2731-7226	2731-7234
Oral Oncology	1368-8375	1879-0593
Pathology & Oncology Research	1219-4956	1532-2807
Pediatric Blood & Cancer	1545-5009	1545-5017
Pediatric Hematology and Oncology	0888-0018	1521-0669
Photodiagnosis and Photodynamic Therapy	1572-1000	1873-1597
Pigment Cell & Melanoma Research	1755-1471	1755-148X
Practical Radiation Oncology	1879-8500	1879-8500
Prostate Cancer and Prostatic Diseases	1365-7852	1476-5608
Psycho-Oncologie	1778-3798	1778-381X
Psycho-Oncology	1057-9249	1099-1611
Radiation Oncology	N/A	1748-717X
Radiology and Oncology	1318-2099	1581-3207
Radiotherapy and Oncology	0167-8140	1879-0887
Recent Patents on Anti-Cancer Drug Discovery	1574-8928	2212-3970
Seminars in Cancer Biology	1044-579X	1096-3650
Seminars in Oncology	0093-7754	1532-8708
Seminars in Oncology Nursing	0749-2081	1878-3449
Seminars in Radiation Oncology	1053-4296	1532-9461
Stem Cells	1066-5099	1549-4918
Strahlentherapie und Onkologie	0179-7158	1439-099X
Supportive Care in Cancer	0941-4355	1433-7339
Surgical Oncology Clinics of North America	1055-3207	1558-5042
Surgical Oncology-Oxford	0960-7404	1879-3320
Targeted Oncology	1776-2596	1776-260X
Technology in Cancer Research & Treatment	1533-0346	1533-0338
Therapeutic Advances in Medical Oncology	1758-8340	1758-8359
Thoracic Cancer	1759-7706	1759-7714
Translational Cancer Research	2218-676X	2219-6803
Translational Lung Cancer Research	2218-6751	2226-4477
Translational Oncology	1936-5233	1936-5233
Trends in Cancer	2405-8025	2405-8033
Tumori Journal	0300-8916	2038-2529
UHOD-Uluslararasi Hematoloji-Onkoloji Dergisi	1306-133X	1306-133X
Urologic Oncology-Seminars and Original Investigations	1078-1439	1873-2496
World Journal of Gastrointestinal Oncology	1948-5204	1948-5204
World Journal of Surgical Oncology	N/A	1477-7819
